# Supplementary material for: Self-protective behaviors of Thai village health volunteers in community engagement during a COVID-19 outbreak: interpretation using the health belief model
Source: BMC Prim Care. 2024 Mar 28;25:102. doi: 10.1186/s12875-024-02346-z (PMC10976676; doi:10.1186/s12875-024-02346-z)
Supplement: Supplementary file 1 — Supplementary Material 1 [file 12875_2024_2346_MOESM1_ESM.xlsx]

## Sheet: Appendix A
Appendix A - Study locations
	14 Subdistrict Health Centers in Chana District	Number of Villages	Number of VHVs	Number of VHVs in the study
1	Khun Tat Wai (pilot test*)	9	48	30
2	Khlong Pia	10	93	10
3	Khu	9	74	10
4	Khae	7	62	10
5	Chanong	11	138	15
6	Taling Chan	8	109	10
7	Tha Mo Sai	11	96	10
8	Nathap	14	150	15
9	Nawa	12	115	12
10	Nam Khao	11	75	10
11	Baan Na	11	236	20
12	PaChing	9	81	10
13	Sakom	9	88	10
14	Saphan Maikan	8	98	10
	All population and setting	139	1463	182
	Population and setting included in the study	130	1415	152
* This pilot test subdistrict was subsequently excluded from the main study

## Sheet: Appendix B
Appendix B - Questionnaire items included in the study - translation from the original Thai questionaire
Question number	Question information (English translation from the original Thai language questionnaire)													Response scale
Demographic information
Q1	Sex													2 classes (male, female)
Q2	Age, years													3 classes (≤30, >30-49, ≥50)
Q3	Religion													2 classes (Buddhist, Muslim)
Q4	Education													2 classes (primary school, secondary school or higher)
Q5	Occupation													3 classes (farmer or gardener, other business owner, other business employee)
Q6	Income, Thai Baht													3 classes (≤5,000, 5001-10000, ≥10001)
Q7	Village Health Volunteer (VHV) role													2 classes (leader, member)
Perceived susceptibility to COVID-19 / SARS Cov 2 virus
Q8	1.1 Not wearing a mask every time when working increases the risk of contracting COVID-19													1- low agreement	2- moderate agreement	3- strong agreement
Q9	1.2 Not washing hands every time before and after touching or handling things increases the risk of contracting COVID-19													1- low agreement	2- moderate agreement	3- strong agreement
Q10	1.3 Not staying at least 2 meters away from others increases the risk of contracting COVID-19													1- low agreement	2- moderate agreement	3- strong agreement
Q11	1.4 Entering an area with an outbreak of COVID-19 increases the risk of infection													1- low agreement	2- moderate agreement	3- strong agreement
Q12	1.5 Close contact with people returning from outbreak areas increases the risk of contracting COVID-19													1- low agreement	2- moderate agreement	3- strong agreement
Q13	1.6 People not wearing protective equipment during work are at risk of contracting COVID-19													1- low agreement	2- moderate agreement	3- strong agreement
Perceived severity of COVID-19 / SARS Cov 2 virus
Q14	2.1 COVID-19 causes pneumonia or severe acute respiratory disease and may cause death													1- low agreement	2- moderate agreement	3- strong agreement
Q15	2.2 COVID-19 can spread rapidly from you to those around you													1- low agreement	2- moderate agreement	3- strong agreement
Q16	2.3 The outbreak of COVID-19 has resulted in a lack of work and reduced income													1- low agreement	2- moderate agreement	3- strong agreement
Q17	2.4 The majority of individuals who contract COVID-19 experience only mild symptoms													1- low agreement	2- moderate agreement	3- strong agreement
Q18	2.5 COVID-19 in the area severely affects social life													1- low agreement	2- moderate agreement	3- strong agreement
Perceived benefits of COVID-19 / SARS Cov 2 virus self-protection
Q19	3.1 Wearing a mask can prevent infection with the COVID-19 virus													1- low agreement	2- moderate agreement	3- strong agreement
Q20	3.2 Keeping a distance of 2 meters can reduce COVID-19 virus infection													1- low agreement	2- moderate agreement	3- strong agreement
Q21	3.3 Wearing a mask helps reduce infection with other diseases such as colds													1- low agreement	2- moderate agreement	3- strong agreement
Q22	3.4 Frequent hand washing makes it possible to prevent COVID-19													1- low agreement	2- moderate agreement	3- strong agreement
Q23	3.5 Avoiding touching your eyes, nose and mouth will help prevent COVID-19													1- low agreement	2- moderate agreement	3- strong agreement
Perceived barriers to protection from COVID-19 / SARS Cov 2 virus
Q24	4.1 Wearing a mask makes it difficult to breathe													1- low agreement	2- moderate agreement	3- strong agreement
Q25	4.2 Frequent handwashing is inconvenient causing you to avoid washing your hands													1- low agreement	2- moderate agreement	3- strong agreement
Q26	4.3 Quarantine for 14 days causes stress													1- low agreement	2- moderate agreement	3- strong agreement
Q27	4.4 Staying at home causes waste of time and lack of income													1- low agreement	2- moderate agreement	3- strong agreement
Q28	4.5 Face masks and hand sanitizers are in short supply and expensive, making you avoid wearing a mask and washing your hands frequently													1- low agreement	2- moderate agreement	3- strong agreement
Q29	4.6 Online meetings are cumbersome													1- low agreement	2- moderate agreement	3- strong agreement
Q30	4.7 Frequent hand washing dries out hands and wastes time on operations													1- low agreement	2- moderate agreement	3- strong agreement
Perceived self-efficacy
Q31	5.1 I am confident in washing my hands properly.													1- low agreement	2- moderate agreement	3- strong agreement
Q32	5.2 I am confident in managing my physical distancing when going out													1- low agreement	2- moderate agreement	3- strong agreement
Q33	5.3 I am confident in wearing a hygienic mask all the time while working													1- low agreement	2- moderate agreement	3- strong agreement
Q34	5.4 I am confident to personal protective equipment (PPE) completely and correctly while working with patients													1- low agreement	2- moderate agreement	3- strong agreement
Q35	5.5 I am able to do self-protection from COVID-19 virus infection													1- low agreement	2- moderate agreement	3- strong agreement
Q36	5.6 I am able to work in community screening and engagement for stopping COVID-19													1- low agreement	2- moderate agreement	3- strong agreement
Q37	5.7 I am able to track and monitor case exposure to COVID-19 virus infection at home													1- low agreement	2- moderate agreement	3- strong agreement
Perceived social distancing
Q38	6.1 I maintain a distance of 2 meters from other individuals at all times													1- low agreement	2- moderate agreement	3- strong agreement
Q39	6.2 I have self-quarantined by staying at home when I started to feel sick													1- low agreement	2- moderate agreement	3- strong agreement
Q40	6.3 I have been quarantined for 14 days after being close to or screening infected people													1- low agreement	2- moderate agreement	3- strong agreement
Q41	6.4 I avoid going to crowded places													1- low agreement	2- moderate agreement	3- strong agreement
Q42	6.5 I minimize activities or meetings with large numbers of people													1- low agreement	2- moderate agreement	3- strong agreement
Q43	6.6 I take time off from work after touching a sick person or when I have symptoms													1- low agreement	2- moderate agreement	3- strong agreement
Perceived compliance with standard precautions
Q44	7.1 I wash my hands every time before and after touching a person who is at risk of being infected with COVID-19.													1- sometimes practice	2-often practice	3- always practice
Q45	7.2 I wash my hands with the correct 7-step method.													1- sometimes practice	2-often practice	3- always practice
Q46	7.3 I wear a hygienic mask every time when going out to work.													1- sometimes practice	2-often practice	3- always practice
Q47	7.4 I take off the mask repeatedly after using it properly.													1- sometimes practice	2-often practice	3- always practice
Q48	7.5 I wear a face shield properly.													1- sometimes practice	2-often practice	3- always practice
Q49	7.6 I take off the face shield properly.													1- sometimes practice	2-often practice	3- always practice
Perceived compliance with the Thailand Stop-COVID-19 policy
Q50	8.1 I always take temperature readings or seeking medical attention if I feel fever, cough after contact with a patient with COVID infection													1- sometimes practice	2-often practice	3- always practice
Q51	8.2 I adhere to the guidelines and recommendations provided by public health authorities													1- sometimes practice	2-often practice	3- always practice
Q52	8.3 I always use a COVID antigen test kit when I am close to high risk cases													1- sometimes practice	2-often practice	3- always practice
Q53	8.4 I always comply with the DMHTT protocol issued by the government													1- sometimes practice	2-often practice	3- always practice
Q54	8.5 I get COVID-19 information and stay alert to protect myself to reduce risk when going out or travelling													1- sometimes practice	2-often practice	3- always practice

## Sheet: Appendix C
Appendix C - Questionnaire validity assessment: IOC and Cronbach's alpha
IOC (index of objective congruence) for three experts in public health who checked question validity									Cronbach's alpha
Question	Agreement of Expert				∑R	IOC	Results		Overall statistic
number	Expert		Expert	Expert		(∑R/N)			Cronbach's Alpha		Number of Items
	1		2	3					0.832		47
Demographic information
Q1	1		1	1	3	1	Approved		Item-total statistics Q8 - Q54
Q2	1		1	1	3	1	Approved		Scale Mean if Item Deleted	Scale Variance if Item Deleted	Corrected Item-Total Correlation	Cronbach's Alpha if Item Deleted
Q3	1		1	1	3	1	Approved
Q4	1		0	1	2	0.67	Reword
Q5	1		1	1	3	1	Approved	Question
Q6	1		0	1	2	0.67	Reword	number
Q7	1		0	1	2	0.67	Reword
Perceived susceptibility to COVID-19
Q8	1		1	1	3	1	Approved	Q8	116.388	75.7622	0.160366	0.831505
Q9	1		1	1	3	1	Approved	Q9	116.368	75.9163	0.179785	0.831473
Q10	1		0	1	2	0.67	Reword	Q10	116.493	75.2185	0.168026	0.831425
Q11	1		1	1	3	1	Approved	Q11	118.211	77.1474	-0.120455	0.835404
Q12	1		1	1	3	1	Approved	Q12	118.204	77.1436	-0.113518	0.835636
Q13	1		1	1	3	1	Approved	Q13	118.197	78.9277	-0.359928	0.840261
Perceived severity of COVID-19
Q14	1		1	1	3	1	Approved	Q14	116.441	75.8508	0.0951318	0.832498
Q15	1		1	1	3	1	Approved	Q15	116.414	75.7145	0.132304	0.83187
Q16	1		1	1	3	1	Approved	Q16	116.572	74.0874	0.309459	0.828796
Q17	1		1	1	3	1	Approved	Q17	116.684	74.2175	0.256063	0.829757
Q18	1		1	1	3	1	Approved	Q18	116.553	73.6396	0.318773	0.828392
Perceived benefits of COVID-19 self-protection
Q19	1		1	1	3	1	Approved	Q19	116.632	79.7839	-0.405692	0.843122
Q20	1		1	1	3	1	Approved	Q20	116.671	78.9772	-0.311719	0.841304
Q21	1		1	1	3	1	Approved	Q21	117.086	69.6814	0.427288	0.824726
Q22	1		1	1	3	1	Approved	Q22	116.684	79.1446	-0.328743	0.841739
Q23	1		1	1	3	1	Approved	Q23	116.5	75.1656	0.17269	0.83135
Perceived barriers to protection from COVID-19
Q24	1		1	1	3	1	Approved	Q24	117.092	69.0776	0.51876	0.82138
Q25	1		1	1	3	1	Approved	Q25	116.987	69.7614	0.445903	0.824003
Q26	1		1	1	3	1	Approved	Q26	117.513	73.4568	0.278801	0.829241
Q27	1		1	1	3	1	Approved	Q27	117.289	68.1806	0.538153	0.820355
Q28	1		1	1	3	1	Approved	Q28	116.993	70.0331	0.447936	0.823967
Q29	1		1	1	3	1	Approved	Q29	117.171	68.9242	0.535138	0.820809
Q30	1		1	1	3	1	Approved	Q30	116.816	71.0917	0.385526	0.826166
Perceived self-efficacy
Q31	1		1	1	3	1	Approved	Q31	116.362	75.345	0.318461	0.830123
Q32	1		1	1	3	1	Approved	Q32	116.447	74.2091	0.403273	0.828007
Q33	1		1	1	3	1	Approved	Q33	116.388	75.2854	0.298126	0.830118
Q34	1		1	1	3	1	Approved	Q34	116.493	73.5629	0.336268	0.828051
Q35	1		1	1	3	1	Approved	Q35	116.783	70.2373	0.585624	0.820861
Q36	1		1	1	3	1	Approved	Q36	116.697	71.2985	0.479296	0.823829
Q37	1		1	1	3	1	Approved	Q37	116.796	70.1502	0.50603	0.822363
Perceived social distancing
Q38	1		1	1	3	1	Approved	Q38	116.605	73.2604	0.389924	0.827019
Q39	1		0	1	2	0.67	Reword	Q39	116.822	71.8159	0.399646	0.825883
Q40	1		1	1	3	1	Approved	Q40	116.434	74.2473	0.390343	0.828147
Q41	1		1	1	3	1	Approved	Q41	116.579	74.1394	0.258122	0.829708
Q42	1		1	1	3	1	Approved	Q42	116.513	73.523	0.310926	0.828494
Q43	1		1	1	3	1	Approved	Q43	116.743	72.1523	0.344942	0.827445
Perceived compliance with standard precautions
Q44	1		1	1	3	1	Approved	Q44	117.257	71.7682	0.267872	0.831054
Q45	1		1	1	3	1	Approved	Q45	116.684	73.3036	0.247618	0.830313
Q46	1		1	1	3	1	Approved	Q46	116.513	73.1257	0.452536	0.826145
Q47	1		1	1	3	1	Approved	Q47	116.362	75.345	0.318461	0.830123
Q48	1		1	1	3	1	Approved	Q48	116.447	74.2091	0.403273	0.828007
Q49	1		1	1	3	1	Approved	Q49	116.388	75.2854	0.298126	0.830118
Perceived compliance with the Thailand Stop-COVID-19 policy
Q50	1		1	1	3	1	Approved	Q50	116.493	73.5629	0.336268	0.828051
Q51	1		1	1	3	1	Approved	Q51	116.783	70.2373	0.585624	0.820861
Q52	1		1	1	3	1	Approved	Q52	116.697	71.2985	0.479296	0.823829
Q53	1		1	1	3	1	Approved	Q53	116.796	70.1502	0.50603	0.822363
Q54	1		1	1	3	1	Approved	Q54	117.086	75.284	0.0737008	0.835287
IOC	54		49	54	157	157/3=52.3	52.3/54 Q=0.96
* List of experts
1. Lecturer in Public Health, health service system policy expert
2. Specialist in infectious disease epidemiology and occupational health and safety in primary care
3. Public Health Assistant, Chana District, Songkhla Province, who was responsible for public service support (VHV).

## Sheet: Appendix D
Appendix D - Multiple regression analysis
Regression statistics													Normal plots for the residuals
		Model Summarye
	Model	R	R Square	Adjusted R Square	Std. Error of the Estimate	Change Statistics
						R Square Change	F Change	df1	df2	Sig. F Change
	1	.917a	0.840671	0.839609	1.17559	0.840671	791.448	1	150	1.05299e-61
	2	.932b	0.868879	0.867119	1.07004	0.0282077	32.0539	1	149	7.47796e-08
	3	.934c	0.872217	0.869627	1.05989	0.00333833	3.86651	1	148	0.0511297
	4	.936d	0.875566	0.87218	1.04946	0.00334934	3.95676	1	147	0.0485393
	a. Predictors: (Constant), Self-efficacy
	b. Predictors: (Constant), Self-efficacy, Social distance
	c. Predictors: (Constant), Self-efficacy, Social distance, Susceptibility
	d. Predictors: (Constant), Self-efficacy, Social distance, Susceptibility, Benefit
	e. Dependent Variable: TTSPB(self -protective behavior)
	ANOVAa
	Model		Sum of Squares	df	Mean Square	F	Sig.
	1	Regression	1093.8	1	1093.8	791.448	.000b
		Residual	207.303	150	1.38202
		Total	1301.1	151
	2	Regression	1130.5	2	565.249	493.676	.000c
		Residual	170.602	149	1.14498
		Total	1301.1	151
	3	Regression	1134.84	3	378.28	336.738	.000d
		Residual	166.258	148	1.12337
		Total	1301.1	151
	4	Regression	1139.2	4	284.8	258.588	.000e
		Residual	161.9	147	1.10136
		Total	1301.1	151
	a. Dependent Variable: TTSPB(self -protective behavior)
	b. Predictors: (Constant), Self-efficacy
	c. Predictors: (Constant),Self-efficacy, Social distance
	d. Predictors: (Constant), Self-efficacy, Social distance, Susceptibility
	e. Predictors: (Constant), Self-efficacy, Social distance, Susceptibility, Benefit
	e. Predictors: (Constant), Self-efficacy,Social distance, Susceptibility, Benefit
	Coefficientsa
	Model	Sourse of variable	Unstandardized Coefficients		Standardized Coefficients	t	Sig.	95.0% Confidence Interval for B
			B	Std. Error	Beta			Lower Bound	Upper Bound
	1	(Constant)	3.79253	0.905033		4.19049	4.73502e-05	2.00427	5.58079
		Self-efficacy	1.30947	0.0465462	0.916881	28.1327	1.05299e-61	1.2175	1.40144
	2	(Constant)	1.50797	0.917291		1.64394	0.102297	-0.304609	3.32055
		Self-efficacy	1.18916	0.0473973	0.832642	25.0892	2.31703e-55	1.0955	1.28282
		Socialdistancing	0.283282	0.0500355	0.187893	5.66162	7.47796e-08	0.184411	0.382153
	3	(Constant)	-0.729967	1.45632		-0.501241	0.616946	-3.60783	2.1479
		Self-efficacy	1.18306	0.0470504	0.828367	25.1444	2.72551e-55	1.09008	1.27603
		Socialdistancing	0.264535	0.0504697	0.175459	5.24145	5.39713e-07	0.1648	0.364269
		Susceptibility	0.153275	0.0779492	0.0596565	1.96634	0.0511297	-0.000762257	0.307312
	4	(Constant)	0.716308	1.61492		0.443557	0.658015	-2.47515	3.90777
		Self-efficacy	1.16897	0.0471225	0.818504	24.807	2.09511e-54	1.07585	1.2621
		Socialdistancing	0.261435	0.0499973	0.173403	5.22898	5.75542e-07	0.162629	0.360242
		Susceptibility	0.189284	0.0792765	0.0736715	2.38764	0.0182279	0.0326146	0.345952
		Benefit	-0.133766	0.0672473	-0.0600495	-1.98916	0.0485393	-0.266662	-0.000869313
	a. Dependent Variable: TTSPB(self -protective behavior)
	Collinearity Diagnosticsa
	Model		Eigenvalue	Condition Index	Variance Proportions
					(Constant)	Tefficacy	Tsd6q	Tsuscep	Tbenefit
	1	1	1.99443	1	0.00278286	0.00278286
		2	0.00556572	18.9299	0.997217	0.997217
	2	1	2.98696	1	0.000999352	0.000990113	0.0012489
		2	0.00747832	19.9854	0.213215	0.184152	0.998225
		3	0.00556497	23.1677	0.785786	0.814858	0.0005257
	3	1	3.98222	1	0.000219101	0.000554012	0.000676736	0.000252466
		2	0.00898499	21.0525	0.0741567	0.0466452	0.618512	0.110321
		3	0.00671861	24.3457	0.00490673	0.910526	0.378222	0.0373556
		4	0.00207765	43.7801	0.920717	0.0422746	0.00258888	0.852071
	4	1	4.97158	1	0.00011216	0.000346843	0.000433038	0.000153613	0.00037236
		2	0.0148786	18.2796	0.00402401	0.114684	0.208656	0.00556865	0.293996
		3	0.00707676	26.5051	0.00716832	0.547038	0.765675	0.00234416	0.034899
		4	0.00449612	33.2528	0.0643436	0.262661	0.024803	0.392395	0.589349
		5	0.00196985	50.2378	0.924352	0.0752699	0.000432083	0.599539	0.081384
	a. Dependent Variable: TTSPB(self -protective behavior)

## Sheet: Appendix E
Appendix E - Self-protective behavior according to Village Health Volunteers' demographic characteristics
Scatter plots for continuous variables and subdistrict																Contingency tables for categorical variables
																Sex		Partial compliance (sometimes/often practice)		Full SPB compliance (always practice)			Chi-square
										Summary: Terciles illustrate the compliance with SPB based on the total SPB score (>25.7 "always practice"; 18.3-25.7 "often practice"; <18.3 "sometimes practice"). The data suggest older VHVs (aged > 40 years) were more likely to report lower compliance with SPB ("often practice" n=18; "sometimes practice" n=1), than younger VHVs ("often practice" n=0, "sometmes practice" n=0).
																						Total
																Male	Observed	5		19		24
																	Expected	3		21			1.81
																Female	Observed	14		114		128
																	Expected	16		112			p=0.179
																Total		19		133		152
																Religion		Partial compliance (sometimes/often practice)		Full SPB compliance (always practice)			Chi-square
																						Total
																Buddhist	Observed	3		51		54
																	Expected	6.8		47.3			3.693
																Muslim	Observed	16		82		98
																	Expected	12.25		85.8			p=0.055
																Total		19		133		152
										Summary: There is some variation in VHVs' total SPB score across the 13 subdistricts, notably subdistrics 11-14 had a narrower range of scores which are all within the upper tercile (i.e. "always practice"). This does not appear to be related to the geographical location of these subdistricts (they are not adjacent; see Appendix A) or any interaction with age (see next chart below).
																Education		Partial compliance (sometimes/often practice)		Full SPB compliance (always practice)			Chi-square
																						Total
																Primary school only	Observed	10		60		70
																	Expected	8.8		61.3			0.378
																Beyond primary school	Observed	9		73		82
																	Expected	10.3		71.8			p=0.539
																Total		19		133		152
																Role		Partial compliance (sometimes/often practice)		Full SPB compliance (always practice)			Chi-square
																						Total
																Leader	Observed	11		107		118
																	Expected	14.8		103.3			4.871
										Summary: Most (88%) of the VHVs (134/152) were aged ≥ 40 years, with only 18 aged < 40. The number of VHVs aged <40 years varied between subdistricts, with subdistricts 5, 6 and 11 having the most young VHVs (4, 3 and 3 respectively) whilst the remaining subdistricts each had 0-2 VHVs aged <40 years. There is no clear indication that age would explain the variation in VHVs' total score across the…						Non-leader	Observed	8		26		34
																	Expected	4.25		29.75			p=0.027
																Total		19		133		152
																Occupation		Partial compliance (sometimes/often practice)		Full SPB compliance (always practice)			Chi-square
																						Total
																Self-employed	Observed	7		21		28
																	Expected	3.5		24.5
																Farmer	Observed	2		21		101	0.177
																	Expected	2.9		20.1
																Other employment	Observed	10		91		23	p=0.085
																	Expected	12.6		88.4
																Total		19		133		152
										Summary: Most (93%) of the VHVs (141/152) had a monthly income less than 12,000 Baht. There is no clear evidence of a relationship between the tercile of total SBP score (i.e. "sometimes practice", "often practice" or "always practice") and VHVs' income.

## Sheet: Appendix F
Appendix F: Health Belief Model correlation matrix
		Perceived susceptibility	Perceived severity	Perceived benefit	Perceived barriers	Perceived Self-Efficacy	Perceived social distancing	Self- protective behavior
Perceived susceptibility	Pearson Correlation	1	0.368**	0.198*	0.186*	0.165*	0.241**	0.239**
	Sig. (2-tailed)		<0.001	0.014459	0.0217669	0.0420697	0.00283213	0.00306866
Perceived severity	Pearson Correlation	0.368**	1	0.15825	0.198*	0.316**	0.296**	0.358**
	Sig. (2-tailed)	<0.001		0.051509	0.0144569	<0.001	<0.001	<0.001
Perceived benefits	Pearson Correlation	0.198*	0.15825	1	-0.0215203	-0.141063	-0.0517272	-0.17
	Sig. (2-tailed)	0.014459	0.051509		0.792427	0.0830122	0.526802	0.036394
Perceived barriers	Pearson Correlation	0.186*	0.198*	-0.0215203	1	0.232**	0.208**	0.264**
	Sig. (2-tailed)	0.0217669	0.0144569	0.792427		0.00397749	0.00994906	0.00102073
Perceived Self-Efficacy	Pearson Correlation	0.165*	0.316**	-0.141063	0.232**	1	0.448**	0.917**
	Sig. (2-tailed)	0.0420697	<0.001	0.0830122	0.00397749		<0.001	<0.001
Perceived social distancing	Pearson Correlation	0.241**	0.296**	-0.0517272	0.208**	0.448**	1	0.561**
	Sig. (2-tailed)	0.00283213	<0.001	0.526802	0.00994906	<0.001		<0.001
Self-protective behavior	Pearson Correlation	0.239**	0.358**	-0.17	0.264**	0.917**	0.561**	1
	Sig. (2-tailed)	0.00306866	6.10484e-06	0.036394	0.00102073	<0.001	<0.001
**. Correlation is significant at the 0.01 level
*. Correlation is significant at the 0.05 level
